# Supplementary material for: Temporal and Severity-Dependent Alterations in Plasma Extracellular Vesicle Profiles Following Spinal Cord Injury
Source: Cells. 2025 Jul 11;14(14):1065. doi: 10.3390/cells14141065 (PMC12294027; doi:10.3390/cells14141065)
Supplement: Supplementary file 1 [file cells-14-01065-s001.zip]

Archive with 1 entries (1 files):
- cells-3705506-supplementary.pdf
